# Supplementary material for: A community action network-based intervention for improving knowledge of zoonoses among wildlife hunters and traders in Epe, Lagos, Nigeria
Source: PLoS One. 2024 Nov 5;19(11):e0300237. doi: 10.1371/journal.pone.0300237 (PMC11537383; doi:10.1371/journal.pone.0300237)
Supplement: S1 File — (XLSX) [file pone.0300237.s001.xlsx]

## Sheet: Sheet1
S/N	17. AWARE	AWARE2	18.INHALATION	INHALATION2	18. CLOSE CONTACT	CONTACT2	18. EATING INFECTED	EATING2	19. DISCHARGES	DISCHARGES2	19. DIARRHOEA	DIARRHOEA2	19. SLUGGISHNESS	SLUGGISH2	19. SWELLINGS	SWELLING2	20. SAFE EAT DEAD	SAFEDEAD2	21. SAFE KILL	SAFEKILL2
1	1	1	0	1	1	1	1	0	0	0	0	0	0	0	1	1	1	1	1	1
2	0	1	1	1	1	1	1	0	0	0	0	0	1	1	0	0	1	1	1	1
3	1	1	0	1	1	1	0	0	0	0	0	0	1	1	0	0	1	1	1	1
4	0	1	0	0	0	0	0	0	0	0	0	0	0	1	0	0	1	1	1	1
5	1	1	0	1	0	1	1	0	0	0	0	0	1	1	0	0	1	1	1	1
6	0	1	0	1	0	0	0	0	0	0	0	0	0	0	0	0	1	1	1	1
7	1	1	0	0	0	0	0	0	0	0	0	0	0	0	1	0	1	1	1	1
8	0	1	0	1	0	0	0	0	0	0	0	0	1	1	1	0	1	1	1	1
9	0	1	0	1	0	0	0	0	0	0	0	0	0	1	0	0	1	1	1	1
10	0	1	0	1	0	0	0	0	0	0	0	0	1	1	0	0	1	1	0	1
11	1	1	0	0	1	1	0	0	0	0	0	0	0	1	1	1	1	1	0	0
12	0	1	0	0	0	1	0	0	0	0	0	0	0	0	0	1	1	1	1	1
13	0	1	0	0	1	1	0	1	0	0	0	0	1	0	0	1	1	1	1	1
14	1	1	1	0	1	1	0	1	1	0	0	0	0	0	1	1	1	1	1	1
15	0	1	0	0	0	1	0	0	0	0	0	0	0	1	0	0	1	1	1	1
16	0	1	0	0	0	1	0	1	0	0	0	0	1	0	0	1	1	1	1	1
17	0	1	0	1	0	1	0	0	0	0	0	0	0	0	0	1	1	1	1	1
18	0	1	0	0	0	1	0	0	0	0	0	0	0	0	0	0	1	1	1	1
19	0	0	0	0	0	0	0	0	0	0	0	0	0	0	0	0	1	1	0	0
20	1	1	0	0	0	0	0	0	0	0	0	0	1	0	0	0	0	1	0	1
21	0	1	0	0	0	0	0	0	0	0	0	0	0	0	0	0	1	1	1	1
22	0	1	0	0	0	1	0	0	0	0	0	0	0	0	0	1	1	1	1	1
23	0	1	0	0	0	1	0	1	0	0	0	0	0	0	0	1	1	1	0	1
24	0	1	0	0	0	0	0	0	0	0	0	0	0	0	0	0	1	0	1	1
25	0	0	0	0	0	0	0	0	0	0	0	0	0	0	0	0	1	1	1	1
26	0	1	0	0	0	0	0	0	0	0	0	0	1	1	0	0	1	1	1	1
27	0	1	0	0	0	1	0	0	0	0	0	0	0	1	0	0	1	1	1	1
28	0	1	0	0	0	0	0	0	0	0	0	0	0	0	0	0	1	1	1	1
29	0	1	0	0	0	0	0	0	0	0	0	0	0	0	0	0	1	1	0	1
30	1	1	0	1	1	1	1	0	0	0	0	0	0	1	0	1	1	1	1	1
31	1	1	0	0	0	1	0	0	0	0	0	0	0	1	0	0	1	1	1	1
32	1	1	0	0	1	0	1	1	0	0	0	0	0	0	0	0	1	1	1	1
33	0	1	0	0	0	0	0	0	0	0	0	0	0	0	0	0	1	1	1	1
34	1	1	0	0	0	1	0	0	0	0	0	0	0	0	0	0	1	1	0	1
35	0	1	0	0	0	1	0	0	0	0	0	0	0	0	0	0	1	1	1	1
36	1	1	0	0	0	0	0	0	0	0	0	0	1	0	0	0	0	1	1	1
37	0	1	0	1	0	1	0	1	0	0	0	0	0	1	0	1	1	1	0	1
38	0	1	0	0	0	0	0	0	0	0	0	0	0	0	0	1	1	1	1	1
39	1	1	0	0	1	1	0	0	0	0	0	0	0	0	0	0	1	1	1	1
